# Supplementary material for: Pollen Release Dynamics and Daily Patterns of Pollen-Collecting Activity of Honeybee Apis mellifera and Bumblebee Bombus lantschouensis in Solar Greenhouse
Source: Insects. 2019 Jul 22;10(7):216. doi: 10.3390/insects10070216 (PMC6681390; doi:10.3390/insects10070216)
Supplement: Supplementary file 1 [file insects-10-00216-s001.zip]

Archive with 8 entries (8 files):
- raw data/anther dehiscence dynamic in greenhouse.xlsx
- raw data/anther dehiscence in lab.xlsx
- raw data/bee behaviours.xlsx
- raw data/pollen removal by bees.xlsx
- raw data/pollen viability carried by bees.xlsx
- raw data/pollen viability in anther.xlsx
- Table S/Table S1.docx
- Table S/Table S2.docx
