# Supplementary material for: Pollen Release Dynamics and Daily Patterns of Pollen-Collecting Activity of Honeybee Apis mellifera and Bumblebee Bombus lantschouensis in Solar Greenhouse
Source: Insects. 2019 Jul 22;10(7):216. doi: 10.3390/insects10070216 (PMC6681390; doi:10.3390/insects10070216)
Supplement: Supplementary file 1 [file insects-10-00216-s001.zip › raw data/anther dehiscence dynamic in greenhouse.xlsx]

## Sheet: flowers open at 9 h
		proportion of dehisced anthers in flowers
day	flowers	09:00:00	10:00:00	11:00:00	12:00:00	13:00:00	14:00:00	15:00:00	16:00:00
1	1	0	4.65116	6.97674	51.1628	72.093	83.7209	93.0233	100
1	2	0	0	0	0	50	90	97.5	100
1	3	0	5	7.5	100	100	100	100	100
1	4	0	0	2.27273	68.1818	93.1818	97.7273	100	100
1	5	0	0	0	2.32558	39.5349	58.1395	65.1163	76.7442
1	6	0	0	5.12821	0	94.8718	94.8718	100	100
1	7	2.08333	4.16667	4.16667	12.5	25	60.4167	79.1667	87.5
1	8	0	0	2.08333	4.16667	85.4167	93.75	100	100
1	9	0	0	0	0	41.8605	67.4419	74.4186	76.7442
1	10	0	2.27273	4.54545	6.81818	59.0909	68.1818	81.8182	88.6364
2	1	0	6.52174	13.0435	28.2609	73.913	89.1304	93.4783	93.4783
2	2	0	0	0	12.9032	41.9355	93.5484	100	100
2	3	0	2.5	5	77.5	92.5	97.5	100	100
2	4	0	0	0	13.7255	60.7843	86.2745	96.0784	100
2	5	0	10.2564	17.9487	92.3077	97.4359	100	100	100
2	6	0	8.69565	13.0435	71.7391	89.1304	93.4783	93.4783	97.8261
2	7	0	0	3.84615	75	88.4615	94.2308	96.1538	98.0769
2	8	0	2.08333	2.08333	79.1667	89.5833	91.6667	93.75	93.75
2	9	0	0	0	23.2558	95.3488	100	100	100
2	10	0	0	0	51.0638	76.5957	87.234	93.617	95.7447
3	1	0	2.5	2.5	37.5	100	100	100	100
3	2	0	1.72414	5.17241	3.44828	36.2069	86.2069	93.1034	100
3	3	0	1.92308	5.76923	7.69231	88.4615	98.0769	100	100
3	4	0	0	0	0	78.5714	100	100	100
3	5	0	0	0	15.3846	100	100	100	100
3	6	0	0	0	13.3333	64.4444	84.4444	100	100
3	7	0	0	0	5.55556	79.6296	96.2963	100	100
3	8	0	0	0	2.08333	85.4167	93.75	95.8333	95.8333
3	9	0	0	0	2.08333	33.3333	66.6667	79.1667	81.25
3	10	0	2.04082	2.04082	6.12245	30.6122	69.3878	77.551	85.7143

## Sheet: flowers open at 10 h
		proportion of dehisced anthers in flowers
day	flowers	10:00:00	11:00:00	12:00:00	13:00:00	14:00:00	15:00:00	16:00:00
1	1	0	0	10.8696	65.2174	89.1304	97.8261	100
1	2	0	3.125	50	100	100	100	100
1	3	0	0	5.26316	21.0526	89.4737	97.3684	100
1	4	0	2.17391	21.7391	95.6522	100	100	100
1	5	0	2.38095	42.8571	92.8571	100	100	100
1	6	0	4.34783	8.69565	67.3913	89.1304	100	100
1	7	0	4.34783	2.17391	23.913	84.7826	93.4783	97.8261
1	8	0	0	41.4634	97.561	100	100	100
1	9	0	0	7.5	87.5	100	100	100
1	10	2.38095	2.38095	7.14286	45.2381	85.7143	97.619	97.619
2	1	0	0	9.09091	22.7273	25	34.0909	40.9091
2	2	0	0	0	45.8333	77.0833	87.5	89.5833
2	3	0	0	0	16	40	68	70
2	4	0	0	30.4348	47.8261	78.2609	80.4348	80.4348
2	5	0	0	0	72.973	86.4865	91.8919	91.8919
2	6	0	0	8.88889	66.6667	80	91.1111	100
2	7	0	0	6.81818	45.4545	59.0909	70.4545	77.2727
2	8	0	2.08333	62.5	72.9167	81.25	87.5	93.75
2	9	0	5.26316	26.3158	94.7368	100	100	100
2	10	0	0	10.6383	34.0426	61.7021	80.8511	93.617
3	1	0	0	0	74.4681	91.4894	95.7447	95.7447
3	2	0	2.63158	5.26316	81.5789	97.3684	100	100
3	3	0	7.14286	64.2857	95.2381	100	100	100
3	4	0	6.25	6.25	70.8333	87.5	97.9167	100
3	5	0	6.38298	8.51064	57.4468	82.9787	95.7447	97.8723
3	6	0	11.3636	52.2727	95.4545	100	100	100
3	7	0	15.7895	63.1579	100	100	100	100
3	8	0	0	4.44444	20	42.2222	73.3333	82.2222
3	9	0	0	32.6531	87.7551	89.7959	93.8776	95.9184
3	10	0	2.32558	13.9535	69.7674	81.3953	93.0233	95.3488

## Sheet: flowers open at 11 h
		proportion of dehisced anthers in flowers
day	flowers	11:00:00	12:00:00	13:00:00	14:00:00	15:00:00	16:00:00
1	1	0	81.25	97.9167	100	100	100
1	2	0	27.7778	80.5556	100	100	100
1	3	0	2.22222	48.8889	77.7778	80	91.1111
1	4	0	5.88235	91.1765	97.0588	97.0588	100
1	5	0	4.44444	44.4444	82.2222	82.2222	84.4444
1	6	0	4.34783	23.913	69.5652	84.7826	91.3043
1	7	0	0	55.5556	88.8889	93.3333	100
1	8	0	5.88235	91.1765	100	100	100
1	9	0	5	20	85	95	95
1	10	0	2.12766	65.9574	97.8723	100	100
2	1	0	10.9091	85.4545	85.4545	96.3636	100
2	2	0	82.5	100	100	100	100
2	3	0	81.5789	97.3684	100	100	100
2	4	0	13.9535	83.7209	97.6744	97.6744	97.6744
2	5	0	53.8462	100	100	100	100
2	6	0	6.52174	73.913	97.8261	100	100
2	7	0	26.1905	83.3333	88.0952	100	100
2	8	0	92.3077	100	100	100	100
2	9	0	80	91.4286	91.4286	94.2857	94.2857
2	10	0	16.6667	100	100	100	100
3	1	0	0	41.6667	81.25	95.8333	95.8333
3	2	0	4.25532	34.0426	85.1064	95.7447	97.8723
3	3	0	9.375	96.875	100	100	100
3	4	0	9.09091	93.9394	100	100	100
3	5	0	10.2564	89.7436	89.7436	89.7436	89.7436
3	6	0	4	28	94	94	94
3	7	0	4.25532	10.6383	82.9787	82.9787	82.9787
3	8	0	15.9091	90.9091	97.7273	100	100
3	9	0	28.5714	100	100	100	100
3	10	0	4.7619	80.9524	100	100	100

## Sheet: flowers open at 12 h
		proportion of dehisced anthers in flowers
day	flowers	12:00:00	13:00:00	14:00:00	15:00:00	16:00:00
1	1	0	0	2.43902	14.6341	17.0732
1	2	0	0	25	45	65
1	3	0	0	28.2051	79.4872	94.8718
1	4	0	0	94.8718	97.4359	100
1	5	0	2.38095	85.7143	100	100
1	6	0	0	100	100	100
1	7	0	0	100	100	100
1	8	0	0	41.3043	80.4348	86.9565
1	9	0	42.5	100	100	100
1	10	0	11.9048	97.619	100	100
2	1	0	0	0	4	8
2	2	0	2.22222	4.44444	6.66667	17.7778
2	3	0	0	4.87805	4.87805	14.6341
2	4	0	0	7.31707	7.31707	24.3902
2	5	0	0	25	2.5	5
2	6	0	0	11.7647	56.8627	94.1176
2	7	0	0	9.30233	76.7442	83.7209
2	8	0	5.45455	29.0909	81.8182	90.9091
2	9	0	0	2.5641	5.12821	17.9487
2	10	0	0	4	58	84
3	1	0	92.5	100	100	100
3	2	0	68.4211	100	100	100
3	3	0	78.3784	100	100	100
3	4	0	88.8889	96.2963	100	100
3	5	0	36.3636	81.8182	90.9091	100
3	6	0	9.52381	40.4762	78.5714	92.8571
3	7	0	37.931	86.2069	100	100
3	8	0	9.52381	95.2381	97.619	100
3	9	0	40.8163	93.8776	97.9592	97.9592
3	10	0	6	88	96	100
4	1	0	0	52.2727	93.1818	97.7273
4	2	0	0	14.6341	51.2195	56.0976
4	3	0	10.2564	94.8718	100	100
4	4	0	0	23.4043	72.3404	76.5957
4	5	0	0	17.0732	34.1463	58.5366
4	6	0	0	21.4286	88.0952	95.2381
4	7	0	2.7027	72.973	100	100
4	8	0	0	68.8889	86.6667	95.5556
4	9	0	88.5714	100	100	100
4	10	0	1.96078	60.7843	94.1176	98.0392
5	1	0	2.5	25	90	100
5	2	0	0	45.4545	88.6364	95.4545
5	3	0	0	43.9024	80.4878	95.122
5	4	0	5.12821	15.3846	71.7949	100
5	5	0	0	82.5	97.5	97.5
5	6	0	66.6667	97.4359	100	100
5	7	0	80	98	98	100
5	8	0	9.7561	95.122	100	100
5	9	0	5.40541	94.5946	94.5946	97.2973
5	10	0	0	97.6744	100	100
6	1	0	66.6667	77.7778	81.4815	90.7407
6	2	0	100	100	100	100
6	3	0	97.5	100	100	100
6	4	0	88.0952	100	100	100
6	5	0	80.4348	93.4783	100	100
6	6	0	78.5714	100	100	100
6	7	0	86.1111	94.4444	94.4444	97.2222
6	8	0	100	100	100	100
6	9	0	100	100	100	100
6	10	0	100	100	100	100

## Sheet: flowers open at 13 h
		proportion of dehisced anthers in flowers
day	flowers	13:00:00	14:00:00	15:00:00	16:00:00
1	1	0	0	58.3333	94.4444
1	2	0	2.32558	13.9535	83.7209
1	3	0	64	88	92
1	4	0	17.0213	44.6809	74.4681
1	5	0	0	62.1622	94.5946
1	6	0	14.5833	54.1667	72.9167
1	7	0	60.9756	95.122	95.122
1	8	0	100	100	100
1	9	0	70.5882	86.2745	92.1569
1	10	0	0	71.4286	80.9524
2	1	0	47.619	76.1905	83.3333
2	2	0	0	9.52381	30.9524
2	3	0	2.7027	67.5676	89.1892
2	4	0	14.2857	82.8571	94.2857
2	5	0	0	2.63158	15.7895
2	6	0	5	10	22.5
2	7	0	0	7.14286	11.9048
2	8	0	11.6279	32.5581	44.186
2	9	0	4.25532	10.6383	17.0213
2	10	0	0	2.08333	4.16667
3	1	0	85.7143	100	100
3	2	0	97.2973	100	100
3	3	0	81.0811	91.8919	100
3	4	0	55.7692	80.7692	88.4615
3	5	0	66.6667	89.7436	92.3077
3	6	0	85.4167	95.8333	100
3	7	0	92.6829	100	100
3	8	0	65.1163	90.6977	97.6744
3	9	0	87.1795	97.4359	100
3	10	0	62.8571	100	100
4	1	0	4.25532	38.2979	51.0638
4	2	0	4.08163	28.5714	55.102
4	3	0	34.0426	93.617	97.8723
4	4	0	25.4902	78.4314	88.2353
4	5	0	13.4615	46.1538	76.9231
4	6	0	17.7778	71.1111	82.2222
4	7	0	72.973	94.5946	100
4	8	0	6.81818	93.1818	100
4	9	0	11.1111	83.3333	100
4	10	0	50	94.7368	100
5	1	0	7.14286	60.7143	75
5	2	0	0	12.2449	16.3265
5	3	0	28.2051	76.9231	100
5	4	0	19.4444	80.5556	91.6667
5	5	0	25	80.7692	92.3077
5	6	0	22.2222	86.6667	100
5	7	0	45.4545	100	100
5	8	0	56.7568	86.4865	100
5	9	0	24.4898	65.3061	89.7959
5	10	0	0	0	0
6	1	0	76	88	92
6	2	0	65.8537	97.561	100
6	3	0	64.8649	86.4865	91.8919
6	4	0	42.5	80	90
6	5	0	21.7391	58.6957	69.5652
6	6	0	90.9091	100	100
6	7	0	97.4359	100	100
6	8	0	100	100	100
6	9	0	100	100	100
6	10	0	89.3617	100	100

## Sheet: flowers open at 14 h
		proportion of dehisced anthers in flowers
day	flowers	14:00:00	15:00:00	16:00:00
1	1	0	41.8605	53.4884
1	2	0	9.25926	55.5556
1	3	0	69.697	81.8182
1	4	0	0	2.22222
1	5	0	0	0
1	6	0	13.0435	17.3913
1	7	0	2.04082	10.2041
1	8	0	6	20
1	9	0	47.0588	94.1176
1	10	0	71.4286	88.0952
2	1	0	2.63158	10.5263
2	2	0	0	10.8696
2	3	0	2.5	5
2	4	0	4.16667	14.5833
2	5	0	0	0
2	6	0	1.96078	3.92157
2	7	0	0	0
2	8	0	0	0
2	9	0	4.7619	9.52381
2	10	0	0	0
3	1	0	97.5	100
3	2	0	31.1111	100
3	3	0	73.6842	97.3684
3	4	0	87.234	97.8723
3	5	0	91.8919	100
3	6	0	1.92308	23.0769
3	7	0	6.12245	32.6531
3	8	0	37.7778	80
3	9	0	72.5	80
3	10	0	78.9474	89.4737
4	1	0	9.7561	26.8293
4	2	0	18.9189	83.7838
4	3	0	0	39.3939
4	4	0	0	0
4	5	0	0	4.54545
4	6	0	0	1.96078
4	7	0	0	0
4	8	0	0	0
4	9	0	1.92308	19.2308
4	10	0	0	3.7037
5	1	0	72.7273	84.8485
5	2	0	10.6383	31.9149
5	3	0	0	6.12245
5	4	0	0	0
5	5	0	2.5	12.5
5	6	0	2	8
5	7	0	2.27273	13.6364
5	8	0	0	0
5	9	0	0	0
5	10	0	0	23.6842
6	1	0	100	100
6	2	0	71.7391	97.8261
6	3	0	100	100
6	4	0	95.8333	100
6	5	0	100	100
6	6	0	78.2609	78.2609
6	7	0	78.7234	82.9787
6	8	0	5	15
6	9	0	47.619	97.619
6	10	0	100	100
