# Supplementary material for: Pollen Release Dynamics and Daily Patterns of Pollen-Collecting Activity of Honeybee Apis mellifera and Bumblebee Bombus lantschouensis in Solar Greenhouse
Source: Insects. 2019 Jul 22;10(7):216. doi: 10.3390/insects10070216 (PMC6681390; doi:10.3390/insects10070216)
Supplement: Supplementary file 1 [file insects-10-00216-s001.zip › raw data/anther dehiscence in lab.xlsx]

## Sheet: anther dehiscence in filament
			time(h)
	temperature ℃	RH %	0	1	2	3	4	5	6	7	8	9	10
	15	10	0	2	10	10	10	10	10	10	10	10	10
	15	10	0	1	6	10	10	10	10	10	10	10	10
	15	10	0	1	8	10	10	10	10	10	10	10	10
	15	10	0	2	4	10	10	10	10	10	10	10	10
	15	10	0	0	6	10	10	10	10	10	10	10	10
	15	10	0	1	6	10	10	10	10	10	10	10	10
	15	33	0	2	3	6	7	8	8	8	10	10	10
	15	33	0	1	2	4	10	10	10	10	10	10	10
	15	33	0	2	2	5	8	8	8	8	10	10	10
	15	64	0	0	0	2	3	3	6	10	10	10	10
	15	64	0	0	0	0	3	6	8	10	10	10	10
	15	64	0	0	0	1	1	5	8	10	10	10	10
	20	10	0	0	10	10	10	10	10	10	10	10	10
	20	10	0	0	8	8	8	10	10	10	10	10	10
	20	10	0	0	9	10	10	10	10	10	10	10	10
	20	33	0	2	9	9	10	10	10	10	10	10	10
	20	33	0	2	8	9	10	10	10	10	10	10	10
	20	33	0	1	8	9	10	10	10	10	10	10	10
	20	64	0	0	1	1	5	6	7	8	9	9	9
	20	64	0	1	1	2	7	8	9	9	10	10	10
	20	64	0	0	1	1	5	7	8	8	9	9	9
	20	64	0	0	2	4	8	8	8	8	8	8	8
	20	64	0	0	3	4	8	9	9	9	9	9	9
	20	64	0	0	0	5	7	9	10	10	10	10	10
	25	10	0	3	9	9	10	10	10	10	10	10	10
	25	10	0	1	9	9	9	9	9	10	10	10	10
	25	10	0	2	8	10	10	10	10	10	10	10	10
	25	33	0	2	7	9	9	9	9	10	10	10	10
	25	33	0	3	9	9	9	9	10	10	10	10	10
	25	33	0	3	9	10	10	10	10	10	10	10	10
	25	64	0	0	0	0	6	10	10	10	10	10	10
	25	64	0	0	0	0	3	7	10	10	10	10	10
	25	64	0	0	6	10	10	10	10	10	10	10	10
	30	10	0	9	10	10	10	10	10	10	10	10	10
	30	10	0	9	10	10	10	10	10	10	10	10	10
	30	10	0	9	10	10	10	10	10	10	10	10	10
	30	33	0	5	8	9	10	10	10	10	10	10	10
	30	33	0	2	10	10	10	10	10	10	10	10	10
	30	33	0	4	8	10	10	10	10	10	10	10	10
	30	64	0	2	5	7	9	10	10	10	10	10	10
	30	64	0	1	5	7	8	10	10	10	10	10	10
	30	64	0	0	2	7	9	10	10	10	10	10	10
	30	64	0	5	10	10	10	10	10	10	10	10	10
	30	64	0	3	9	9	10	10	10	10	10	10	10
	30	64	0	4	8	8	10	10	10	10	10	10	10
	30	97	0	0	1	3	3	3	3	3	3	3	3
	30	97	0	0	5	6	6	6	6	6	6	6	6
	30	97	0	0	3	3	3	4	4	4	4	4	4
	35	10	0	10	10	10	10	10	10	10	10	10	10
	35	10	0	10	10	10	10	10	10	10	10	10	10
	35	10	0	10	10	10	10	10	10	10	10	10	10
	35	33	0	7	10	10	10	10	10	10	10	10	10
	35	33	0	8	10	10	10	10	10	10	10	10	10
	35	33	0	6	9	10	10	10	10	10	10	10	10
	35	64	0	5	10	10	10	10	10	10	10	10	10
	35	64	0	3	9	9	10	10	10	10	10	10	10
	35	64	0	4	8	8	10	10	10	10	10	10	10

## Sheet: anther dehiscence in flower
				time(h)
	temperature ℃	RH %	number of anthers	0	1	2	3	4	5	6	7	8	9	10
	15	10	47	0	2	44	47	47	47	47	47	47	47	47
	15	10	50	0	0	10	47	47	47	47	47	47	47	47
	15	10	45	0	1	43	45	45	45	45	45	45	45	45
	15	10	43	0	1	6	35	38	41	43	43	43	43	43
	15	10	39	0	5	38	39	39	39	39	39	39	39	39
	15	10	43	0	1	6	43	43	43	43	43	43	43	43
	15	33	53	0	0	0	7	16	37	38	38	40	42	42
	15	33	52	0	0	0	1	9	46	49	49	51	51	52
	15	33	47	0	0	0	14	23	32	33	33	35	37	37
	15	33	57	0	0	4	25	50	53	53	54	54	54	54
	15	33	46	0	0	3	22	42	43	43	46	46	46	46
	15	64	46	0	0	0	3	11	18	30	42	43	45	45
	15	64	49	0	0	0	1	1	3	3	3	3	6	7
	15	64	53	0	0	0	4	4	4	4	4	5	7	10
	15	64	49	0	0	0	3	3	3	3	3	3	4	5
	15	64	46	0	0	0	2	4	5	5	5	4	18	27
	15	64	45	0	0	0	0	0	0	0	0	0	0	0
	20	10	44	0	0	0	40	44	44	44	44	44	44	44
	20	10	45	0	4	38	45	45	45	45	45	45	45	45
	20	10	42	0	0	3	28	39	40	40	40	40	40	40
	20	10	39	0	0	32	39	39	39	39	39	39	39	39
	20	10	46	0	0	0	27	46	46	46	46	46	46	46
	20	10	49	0	0	2	32	43	47	47	47	47	47	47
	20	10	46	0	0	1	46	46	46	46	46	46	46	46
	20	10	39	0	8	39	39	39	39	39	39	39	39	39
	20	33	42	0	8	41	42	42	42	42	42	42	42	42
	20	33	52	0	0	40	52	52	52	52	52	52	52	52
	20	33	44	0	8	42	44	44	44	44	44	44	44	44
	20	33	41	0	2	35	41	41	41	41	41	41	41	41
	20	33	45	0	0	1	13	39	39	43	44	44	44	44
	20	33	42	0	2	6	25	38	39	39	39	40	40	40
	20	33	48	0	0	19	42	45	45	47	47	47	47	47
	20	33	55	0	0	0	24	55	55	55	55	55	55	55
	20	33	50	0	0	1	37	50	50	50	50	50	50	50
	20	33	49	0	0	8	44	45	46	47	47	49	49	49
	20	64	40	0	4	5	16	29	38	38	40	40	40	40
	20	64	42	0	0	0	5	38	39	40	40	40	40	40
	20	64	45	0	0	3	7	39	42	44	45	45	45	45
	25	10	44	0	0	4	7	15	23	26	29	35	35	36
	25	10	50	0	0	1	17	23	38	41	45	48	48	49
	25	10	47	0	3	29	42	44	47	47	47	47	47	47
	25	10	47	0	0	10	43	46	47	47	47	47	47	47
	25	33	47	0	0	32	42	43	45	45	47	47	47	47
	25	33	49	0	5	33	44	45	47	48	48	48	49	49
	25	33	42	0	0	29	33	35	36	39	40	41	41	41
	25	33	43	0	17	43	43	43	43	43	43	43	43	43
	25	33	43	0	0	25	31	34	34	36	38	40	41	41
	25	64	49	0	0	0	44	47	48	48	49	49	49	49
	25	64	41	0	0	6	39	41	41	41	41	41	41	41
	25	64	39	0	0	9	34	39	39	39	39	39	39	39
	25	64	47	0	0	2	34	35	39	42	46	47	47	47
	25	64	39	0	1	4	25	25	30	31	33	39	39	39
	30	10	40	0	7	40	40	40	40	40	40	40	40	40
	30	10	44	0	6	41	44	44	44	44	44	44	44	44
	30	10	51	0	1	44	48	50	51	51	51	51	51	51
	30	10	42	0	15	39	41	42	42	42	42	42	42	42
	30	10	49	0	6	47	49	49	49	49	49	49	49	49
	30	10	43	0	1	37	41	42	43	43	43	43	43	43
	30	33	41	0	11	33	38	40	41	41	41	41	41	41
	30	33	47	0	0	38	44	45	47	47	47	47	47	47
	30	33	49	0	35	48	49	49	49	49	49	49	49	49
	30	33	52	0	2	52	52	52	52	52	52	52	52	52
	30	33	48	0	48	48	48	48	48	48	48	48	48	48
	30	33	39	0	39	39	39	39	39	39	39	39	39	39
	30	64	48	0	1	2	8	20	35	40	44	47	48	48
	30	64	45	0	4	12	34	38	44	45	45	45	45	45
	30	64	47	0	1	1	3	28	35	40	43	44	45	45
	30	64	56	0	3	15	34	49	52	54	56	56	56	56
	30	64	54	0	0	2	14	40	50	53	53	54	54	54
	30	64	51	0	1	3	16	32	40	43	47	49	51	51
	35	10	51	0	48	50	51	51	51	51	51	51	51	51
	35	10	45	0	41	44	45	45	45	45	45	45	45	45
	35	10	40	0	40	40	40	40	40	40	40	40	40	40
	35	10	43	0	43	43	43	43	43	43	43	43	43	43
	35	10	43	0	43	43	43	43	43	43	43	43	43	43
	35	10	48	0	48	48	48	48	48	48	48	48	48	48
	35	33	52	0	44	52	52	52	52	52	52	52	52	52
	35	33	45	0	18	45	45	45	45	45	45	45	45	45
	35	33	51	0	50	51	51	51	51	51	51	51	51	51
	35	33	57	0	51	57	57	57	57	57	57	57	57	57
	35	33	52	0	49	52	52	52	52	52	52	52	52	52
	35	64	56	0	42	56	56	56	56	56	56	56	56	56
	35	64	41	0	0	16	35	41	41	41	41	41	41	41
	35	64	43	0	6	37	42	43	43	43	43	43	43	43
	35	64	45	0	2	27	41	45	45	45	45	45	45	45
	35	64	41	0	25	41	41	41	41	41	41	41	41	41
	35	64	49	0	24	49	49	49	49	49	49	49	49	49
