# Supplementary material for: Pollen Release Dynamics and Daily Patterns of Pollen-Collecting Activity of Honeybee Apis mellifera and Bumblebee Bombus lantschouensis in Solar Greenhouse
Source: Insects. 2019 Jul 22;10(7):216. doi: 10.3390/insects10070216 (PMC6681390; doi:10.3390/insects10070216)
Supplement: Supplementary file 1 [file insects-10-00216-s001.zip › raw data/bee behaviours.xlsx]

## Sheet: Sheet1
	species	year	date	time	with pollen	without pollen	temperature ℃	RH%	light
	bumblebee	2015	2015-02-04	09:30:00	1	4	14.5	69	8700
	bumblebee	2015	2015-02-04	10:00:00	1	4	19.9	61	13500
	bumblebee	2015	2015-02-04	10:30:00	3	1	20.1	59	16790
	bumblebee	2015	2015-02-04	11:00:00	6	3	19.6	47	20500
	bumblebee	2015	2015-02-04	11:30:00	10	4	22.1	45	25600
	bumblebee	2015	2015-02-04	12:00:00	14	4	23.4	42	34600
	bumblebee	2015	2015-02-04	12:30:00	19	3	23.6	39	38900
	bumblebee	2015	2015-02-04	13:00:00	12	1	22.1	35	33800
	bumblebee	2015	2015-02-04	13:30:00	7	3	22.1	29	26800
	bumblebee	2015	2015-02-04	14:00:00	8	2	23.9	25	21300
	bumblebee	2015	2015-02-04	14:30:00	5	3	21.9	27	19800
	bumblebee	2015	2015-02-04	15:00:00	6	2	19.8	29	17600
	bumblebee	2015	2015-02-04	15:30:00	3	2	18.6	30	11600
	bumblebee	2015	2015-02-04	16:00:00	4	3	18.2	37	7800
	bumblebee	2015	2015-02-05	09:30:00	1	5	13	55	9950
	bumblebee	2015	2015-02-05	10:00:00	1	2	15.6	48	16900
	bumblebee	2015	2015-02-05	10:30:00	4	2	17.5	40	19400
	bumblebee	2015	2015-02-05	11:00:00	8	4	20.3	33	22400
	bumblebee	2015	2015-02-05	11:30:00	12	3	21.8	31	29800
	bumblebee	2015	2015-02-05	12:00:00	15	5	21.9	30	37800
	bumblebee	2015	2015-02-05	12:30:00	20	2	22.9	24	40200
	bumblebee	2015	2015-02-05	13:00:00	13	2	23.6	21	28500
	bumblebee	2015	2015-02-05	13:30:00	9	2	22.9	18	24500
	bumblebee	2015	2015-02-05	14:00:00	9	3	22.6	17	28000
	bumblebee	2015	2015-02-05	14:30:00	7	2	23.3	18	22000
	bumblebee	2015	2015-02-05	15:00:00	6	2	22.5	16	19500
	bumblebee	2015	2015-02-05	15:30:00	4	2	22.6	23	6020
	bumblebee	2015	2015-02-05	16:00:00	2	1	21.9	33	4200
	bumblebee	2015	2015-02-06	09:30:00	1	4	13.3	52	7890
	bumblebee	2015	2015-02-06	10:00:00	2	3	16.4	42.5	11500
	bumblebee	2015	2015-02-06	10:30:00	3	1	19.9	31.9	15400
	bumblebee	2015	2015-02-06	11:00:00	7	3	24.4	23.6	22300
	bumblebee	2015	2015-02-06	11:30:00	13	4	24.7	23.7	26800
	bumblebee	2015	2015-02-06	12:00:00	14	4	23.63	23.6	35400
	bumblebee	2015	2015-02-06	12:30:00	19	3	24.4	23.6	37800
	bumblebee	2015	2015-02-06	13:00:00	14	4	27.91	24.1	39500
	bumblebee	2015	2015-02-06	13:30:00	8	3	26.34	23.9	26800
	bumblebee	2015	2015-02-06	14:00:00	7	2	27.12	24	24300
	bumblebee	2015	2015-02-06	14:30:00	8	2	23.63	23.6	21400
	bumblebee	2015	2015-02-06	15:00:00	6	3	22.48	23.5	15700
	bumblebee	2015	2015-02-06	15:30:00	4	2	19.42	23.4	9870
	bumblebee	2015	2015-02-06	16:00:00	3	2	16	23.5	5600
	bumblebee	2015	2015-02-07	09:30:00	0	4	10.21	65.9	8900
	bumblebee	2015	2015-02-07	10:00:00	1	3	13.32	61.5	13400
	bumblebee	2015	2015-02-07	10:30:00	2	5	16.38	55.7	16700
	bumblebee	2015	2015-02-07	11:00:00	8	5	20.19	49	24560
	bumblebee	2015	2015-02-07	11:30:00	13	6	22.86	44.4	27500
	bumblebee	2015	2015-02-07	12:00:00	15	4	25.17	40.2	36700
	bumblebee	2015	2015-02-07	12:30:00	17	3	27.12	37.7	39800
	bumblebee	2015	2015-02-07	13:00:00	15	5	27.12	32.2	38700
	bumblebee	2015	2015-02-07	13:30:00	13	3	26.73	31.5	27800
	bumblebee	2015	2015-02-07	14:00:00	9	3	26.34	28.8	24300
	bumblebee	2015	2015-02-07	14:30:00	7	4	25.17	30.6	20400
	bumblebee	2015	2015-02-07	15:00:00	6	4	22.86	30.7	16500
	bumblebee	2015	2015-02-07	15:30:00	5	2	20.19	32.7	11200
	bumblebee	2015	2015-02-07	16:00:00	2	1	18.28	37.6	7800
	bumblebee	2015	2015-02-08	09:30:00	2	6	16.9	71	12890
	bumblebee	2015	2015-02-08	10:00:00	1	3	20.9	65	15850
	bumblebee	2015	2015-02-08	10:30:00	4	1	26.3	58	18630
	bumblebee	2015	2015-02-08	11:00:00	8	3	22.9	42	18330
	bumblebee	2015	2015-02-08	11:30:00	14	4	23.1	46	15340
	bumblebee	2015	2015-02-08	12:00:00	16	6	23.8	43	19850
	bumblebee	2015	2015-02-08	12:30:00	19	3	24.2	40	21900
	bumblebee	2015	2015-02-08	13:00:00	14	3	24.6	37	31800
	bumblebee	2015	2015-02-08	13:30:00	10	2	24.6	32	24200
	bumblebee	2015	2015-02-08	14:00:00	11	2	25.2	31	27100
	bumblebee	2015	2015-02-08	14:30:00	6	1	26.3	30	19230
	bumblebee	2015	2015-02-08	15:00:00	5	2	25.8	28	16310
	bumblebee	2015	2015-02-08	15:30:00	4	2	23.8	28	13990
	bumblebee	2015	2015-02-08	16:00:00	2	1	23.8	38	11040
	bumblebee	2015	2015-02-09	09:30:00	1	4	16	74	9940
	bumblebee	2015	2015-02-09	10:00:00	1	2	20	73	16300
	bumblebee	2015	2015-02-09	10:30:00	4	2	23.7	68	18700
	bumblebee	2015	2015-02-09	11:00:00	7	2	25.4	62	21200
	bumblebee	2015	2015-02-09	11:30:00	13	3	24.8	48	24600
	bumblebee	2015	2015-02-09	12:00:00	18	4	25.8	46	25800
	bumblebee	2015	2015-02-09	12:30:00	22	2	25.9	38	31800
	bumblebee	2015	2015-02-09	13:00:00	15	2	25.2	32	27000
	bumblebee	2015	2015-02-09	13:30:00	11	3	24.8	26	27200
	bumblebee	2015	2015-02-09	14:00:00	13	2	23.6	22	17300
	bumblebee	2015	2015-02-09	14:30:00	8	2	22.6	22	17900
	bumblebee	2015	2015-02-09	15:00:00	7	3	21.9	24	1530
	bumblebee	2015	2015-02-09	15:30:00	4	2	21.1	22	8500
	bumblebee	2015	2015-02-09	16:00:00	3	2	20.4	35	4500
	bumblebee	2014	2014-02-09	09:30:00	0	4	10.9	67.5	11200
	bumblebee	2014	2014-02-09	10:00:00	2	4	12.9	64.2	17750
	bumblebee	2014	2014-02-09	10:30:00	5	3	21.4	50.9	21300
	bumblebee	2014	2014-02-09	11:00:00	7	4	22.1	41.5	22600
	bumblebee	2014	2014-02-09	11:30:00	11	4	23.5	42.4	23800
	bumblebee	2014	2014-02-09	12:00:00	14	5	23.1	41.1	35800
	bumblebee	2014	2014-02-09	12:30:00	16	4	26.1	46.3	38600
	bumblebee	2014	2014-02-09	13:00:00	15	3	25.3	40.1	39300
	bumblebee	2014	2014-02-09	13:30:00	11	3	25.3	38.6	34700
	bumblebee	2014	2014-02-09	14:00:00	10	2	22.9	35.3	29900
	bumblebee	2014	2014-02-09	14:30:00	8	3	20.1	35.5	25400
	bumblebee	2014	2014-02-09	15:00:00	7	4	19.4	35.1	22100
	bumblebee	2014	2014-02-09	15:30:00	5	3	20.1	34.7	16700
	bumblebee	2014	2014-02-09	16:00:00	3	2	18.3	32.3	12700
	bumblebee	2014	2014-02-10	09:30:00	1	4	10.2	39	10500
	bumblebee	2014	2014-02-10	10:00:00	1	3	15.5	42.4	13380
	bumblebee	2014	2014-02-10	10:30:00	3	1	18.1	44.3	18500
	bumblebee	2014	2014-02-10	11:00:00	7	3	22.5	42	23000
	bumblebee	2014	2014-02-10	11:30:00	11	4	22.9	43.7	26700
	bumblebee	2014	2014-02-10	12:00:00	16	6	23.1	41.3	29600
	bumblebee	2014	2014-02-10	12:30:00	19	3	23.7	39.2	34800
	bumblebee	2014	2014-02-10	13:00:00	17	4	24.3	37.7	32700
	bumblebee	2014	2014-02-10	13:30:00	7	2	22.1	40.7	29800
	bumblebee	2014	2014-02-10	14:00:00	8	2	21.9	35.3	21450
	bumblebee	2014	2014-02-10	14:30:00	7	2	21.1	36.9	19800
	bumblebee	2014	2014-02-10	15:00:00	6	2	19.3	34.1	16510
	bumblebee	2014	2014-02-10	15:30:00	5	3	18.1	33.3	11200
	bumblebee	2014	2014-02-10	16:00:00	4	2	18.3	28.3	8470
	bumblebee	2014	2014-02-11	09:30:00	2	4	11	58.3	8970
	bumblebee	2014	2014-02-11	10:00:00	3	5	15.1	37	12380
	bumblebee	2014	2014-02-11	10:30:00	4	3	18.2	33.5	11300
	bumblebee	2014	2014-02-11	11:00:00	8	3	21.3	28.4	13910
	bumblebee	2014	2014-02-11	11:30:00	14	4	23.3	25.2	17800
	bumblebee	2014	2014-02-11	12:00:00	17	5	25.7	24.1	20700
	bumblebee	2014	2014-02-11	12:30:00	23	4	25.7	23.9	22300
	bumblebee	2014	2014-02-11	13:00:00	17	3	25.3	24.6	24500
	bumblebee	2014	2014-02-11	13:30:00	13	4	24.5	24.4	12400
	bumblebee	2014	2014-02-11	14:00:00	12	3	23.3	24.2	21300
	bumblebee	2014	2014-02-11	14:30:00	9	2	21.7	23.9	15400
	bumblebee	2014	2014-02-11	15:00:00	8	3	19	23.6	11360
	bumblebee	2014	2014-02-11	15:30:00	7	3	18.2	23.5	8210
	bumblebee	2014	2014-02-11	16:00:00	4	2	25.1	24.7	5320
	bumblebee	2014	2014-02-16	09:30:00	1	3	12.4	71.4	6980
	bumblebee	2014	2014-02-16	10:00:00	2	4	13	59.7	11300
	bumblebee	2014	2014-02-16	10:30:00	4	2	17.9	51.2	18900
	bumblebee	2014	2014-02-16	11:00:00	7	3	20.6	42.4	23600
	bumblebee	2014	2014-02-16	11:30:00	13	4	22.1	37.1	26800
	bumblebee	2014	2014-02-16	12:00:00	16	6	22.5	29.9	29700
	bumblebee	2014	2014-02-16	12:30:00	21	4	24.1	27.3	30200
	bumblebee	2014	2014-02-16	13:00:00	19	4	25.5	25.1	31200
	bumblebee	2014	2014-02-16	13:30:00	15	3	25.1	24	29700
	bumblebee	2014	2014-02-16	14:00:00	14	3	24.1	23.8	21500
	bumblebee	2014	2014-02-16	14:30:00	11	3	23.9	23.5	17900
	bumblebee	2014	2014-02-16	15:00:00	9	4	21	23.5	12520
	bumblebee	2014	2014-02-16	15:30:00	6	3	19	24.5	11300
	bumblebee	2014	2014-02-16	16:00:00	3	2	18.5	28.7	6920
	bumblebee	2014	2014-02-19	09:30:00	1	3	12.1	70.3	10400
	bumblebee	2014	2014-02-19	10:00:00	3	6	17.1	60.4	13500
	bumblebee	2014	2014-02-19	10:30:00	4	2	22.1	48.9	19800
	bumblebee	2014	2014-02-19	11:00:00	8	3	25.3	34.7	25900
	bumblebee	2014	2014-02-19	11:30:00	10	4	26.3	26.7	17600
	bumblebee	2014	2014-02-19	12:00:00	16	6	26.9	24	29300
	bumblebee	2014	2014-02-19	12:30:00	15	4	27.3	24.1	29800
	bumblebee	2014	2014-02-19	13:00:00	14	3	25.3	24.6	32600
	bumblebee	2014	2014-02-19	13:30:00	9	4	28.2	25.4	28900
	bumblebee	2014	2014-02-19	14:00:00	11	3	27.8	25.2	25700
	bumblebee	2014	2014-02-19	14:30:00	9	2	25.7	24.7	23200
	bumblebee	2014	2014-02-19	15:00:00	7	3	24.5	24.4	22100
	bumblebee	2014	2014-02-19	15:30:00	5	3	21.3	23.9	16900
	bumblebee	2014	2014-02-19	16:00:00	4	3	19.4	23.6	11300
	honeybee	2015	2015-02-04	09:30:00	13	65	14.5	69	8700
	honeybee	2015	2015-02-04	10:00:00	40	75	19.9	61	13500
	honeybee	2015	2015-02-04	10:30:00	62	37	20.1	59	16790
	honeybee	2015	2015-02-04	11:00:00	50	86	19.6	47	20500
	honeybee	2015	2015-02-04	11:30:00	81	73	22.1	45	25600
	honeybee	2015	2015-02-04	12:00:00	49	98	23.4	42	34600
	honeybee	2015	2015-02-04	12:30:00	51	110	23.6	39	38900
	honeybee	2015	2015-02-04	13:00:00	44	147	22.1	35	33800
	honeybee	2015	2015-02-04	13:30:00	45	111	22.1	29	26800
	honeybee	2015	2015-02-04	14:00:00	46	107	23.9	25	21300
	honeybee	2015	2015-02-04	14:30:00	42	104	21.9	27	19800
	honeybee	2015	2015-02-04	15:00:00	35	87	19.8	29	17600
	honeybee	2015	2015-02-04	15:30:00	41	88	18.6	30	11600
	honeybee	2015	2015-02-04	16:00:00	14	29	18.2	37	7800
	honeybee	2015	2015-02-05	09:30:00	10	69	13	55	9950
	honeybee	2015	2015-02-05	10:00:00	42	81	15.6	48	16900
	honeybee	2015	2015-02-05	10:30:00	56	56	17.5	40	19400
	honeybee	2015	2015-02-05	11:00:00	57	108	20.3	33	22400
	honeybee	2015	2015-02-05	11:30:00	55	92	21.8	31	29800
	honeybee	2015	2015-02-05	12:00:00	36	155	21.9	30	37800
	honeybee	2015	2015-02-05	12:30:00	36	144	22.9	24	40200
	honeybee	2015	2015-02-05	13:00:00	38	88	23.6	21	28500
	honeybee	2015	2015-02-05	13:30:00	34	89	22.9	18	24500
	honeybee	2015	2015-02-05	14:00:00	29	55	22.6	17	28000
	honeybee	2015	2015-02-05	14:30:00	27	89	23.3	18	22000
	honeybee	2015	2015-02-05	15:00:00	19	35	22.5	16	19500
	honeybee	2015	2015-02-05	15:30:00	17	31	22.6	23	6020
	honeybee	2015	2015-02-05	16:00:00	12	29	21.9	33	4200
	honeybee	2015	2015-02-06	09:30:00	5	13	13.3	52	7890
	honeybee	2015	2015-02-06	10:00:00	24	44	16.4	42.5	11500
	honeybee	2015	2015-02-06	10:30:00	43	45	19.9	31.9	15400
	honeybee	2015	2015-02-06	11:00:00	53	98	24.4	23.6	22300
	honeybee	2015	2015-02-06	11:30:00	59	112	24.7	23.7	26800
	honeybee	2015	2015-02-06	12:00:00	38	145	23.63	23.6	35400
	honeybee	2015	2015-02-06	12:30:00	32	151	24.4	23.6	37800
	honeybee	2015	2015-02-06	13:00:00	29	68	27.91	24.1	39500
	honeybee	2015	2015-02-06	13:30:00	31	79	26.34	23.9	26800
	honeybee	2015	2015-02-06	14:00:00	25	69	27.12	24	24300
	honeybee	2015	2015-02-06	14:30:00	24	59	23.63	23.6	21400
	honeybee	2015	2015-02-06	15:00:00	14	49	22.48	23.5	15700
	honeybee	2015	2015-02-06	15:30:00	14	28	19.42	23.4	9870
	honeybee	2015	2015-02-06	16:00:00	11	29	16	23.5	5600
	honeybee	2015	2015-02-07	09:30:00	3	13	10.21	65.9	8900
	honeybee	2015	2015-02-07	10:00:00	12	61	13.32	61.5	13400
	honeybee	2015	2015-02-07	10:30:00	36	55	16.38	55.7	16700
	honeybee	2015	2015-02-07	11:00:00	55	42	20.19	49	24560
	honeybee	2015	2015-02-07	11:30:00	49	59	22.86	44.4	27500
	honeybee	2015	2015-02-07	12:00:00	51	69	25.17	40.2	36700
	honeybee	2015	2015-02-07	12:30:00	44	129	27.12	37.7	39800
	honeybee	2015	2015-02-07	13:00:00	51	123	27.12	32.2	38700
	honeybee	2015	2015-02-07	13:30:00	63	139	26.73	31.5	27800
	honeybee	2015	2015-02-07	14:00:00	55	62	26.34	28.8	24300
	honeybee	2015	2015-02-07	14:30:00	31	48	25.17	30.6	20400
	honeybee	2015	2015-02-07	15:00:00	27	53	22.86	30.7	16500
	honeybee	2015	2015-02-07	15:30:00	9	18	20.19	32.7	11200
	honeybee	2015	2015-02-07	16:00:00	5	11	18.28	37.6	7800
	honeybee	2015	2015-02-08	09:30:00	13	41	16.9	71	12890
	honeybee	2015	2015-02-08	10:00:00	53	76	20.9	65	15850
	honeybee	2015	2015-02-08	10:30:00	68	97	26.3	58	18630
	honeybee	2015	2015-02-08	11:00:00	65	70	22.9	42	18330
	honeybee	2015	2015-02-08	11:30:00	53	74	23.1	46	15340
	honeybee	2015	2015-02-08	12:00:00	57	77	23.8	43	19850
	honeybee	2015	2015-02-08	12:30:00	64	97	24.2	40	21900
	honeybee	2015	2015-02-08	13:00:00	72	121	24.6	37	31800
	honeybee	2015	2015-02-08	13:30:00	61	198	24.6	32	24200
	honeybee	2015	2015-02-08	14:00:00	70	180	25.2	31	27100
	honeybee	2015	2015-02-08	14:30:00	66	84	26.3	30	19230
	honeybee	2015	2015-02-08	15:00:00	73	109	25.8	28	16310
	honeybee	2015	2015-02-08	15:30:00	31	37	23.8	28	13990
	honeybee	2015	2015-02-08	16:00:00	29	53	23.8	38	11040
	honeybee	2015	2015-02-09	09:30:00	8	19	16	74	9940
	honeybee	2015	2015-02-09	10:00:00	14	65	20	73	16300
	honeybee	2015	2015-02-09	10:30:00	40	57	23.7	68	18700
	honeybee	2015	2015-02-09	11:00:00	59	48	25.4	62	21200
	honeybee	2015	2015-02-09	11:30:00	56	63	24.8	48	24600
	honeybee	2015	2015-02-09	12:00:00	55	78	25.8	46	25800
	honeybee	2015	2015-02-09	12:30:00	42	137	25.9	38	31800
	honeybee	2015	2015-02-09	13:00:00	48	147	25.2	32	27000
	honeybee	2015	2015-02-09	13:30:00	67	159	24.8	26	27200
	honeybee	2015	2015-02-09	14:00:00	57	66	23.6	22	17300
	honeybee	2015	2015-02-09	14:30:00	37	47	22.6	22	17900
	honeybee	2015	2015-02-09	15:00:00	27	48	21.9	24	1530
	honeybee	2015	2015-02-09	15:30:00	11	20	21.1	22	8500
	honeybee	2015	2015-02-09	16:00:00	4	9	20.4	35	4500
	honeybee	2014	2014-02-09	09:30:00	0	18	10.9	67.5	11200
	honeybee	2014	2014-02-09	10:00:00	11	39	12.9	64.2	17750
	honeybee	2014	2014-02-09	10:30:00	57	71	21.4	50.9	21300
	honeybee	2014	2014-02-09	11:00:00	61	73	22.1	41.5	22600
	honeybee	2014	2014-02-09	11:30:00	54	74	23.5	42.4	23800
	honeybee	2014	2014-02-09	12:00:00	46	79	23.1	41.1	35800
	honeybee	2014	2014-02-09	12:30:00	49	85	26.1	46.3	38600
	honeybee	2014	2014-02-09	13:00:00	53	121	25.3	40.1	39300
	honeybee	2014	2014-02-09	13:30:00	65	189	25.3	38.6	34700
	honeybee	2014	2014-02-09	14:00:00	59	134	22.9	35.3	29900
	honeybee	2014	2014-02-09	14:30:00	60	139	20.1	35.5	25400
	honeybee	2014	2014-02-09	15:00:00	57	98	19.4	35.1	22100
	honeybee	2014	2014-02-09	15:30:00	41	89	20.1	34.7	16700
	honeybee	2014	2014-02-09	16:00:00	30	80	18.3	32.3	12700
	honeybee	2014	2014-02-10	09:30:00	5	16	10.2	39	10500
	honeybee	2014	2014-02-10	10:00:00	15	68	15.5	42.4	13380
	honeybee	2014	2014-02-10	10:30:00	41	59	18.1	44.3	18500
	honeybee	2014	2014-02-10	11:00:00	58	44	22.5	42	23000
	honeybee	2014	2014-02-10	11:30:00	53	61	22.9	43.7	26700
	honeybee	2014	2014-02-10	12:00:00	51	68	23.1	41.3	29600
	honeybee	2014	2014-02-10	12:30:00	49	98	23.7	39.2	34800
	honeybee	2014	2014-02-10	13:00:00	53	123	24.3	37.7	32700
	honeybee	2014	2014-02-10	13:30:00	61	121	22.1	40.7	29800
	honeybee	2014	2014-02-10	14:00:00	52	66	21.9	35.3	21450
	honeybee	2014	2014-02-10	14:30:00	29	49	21.1	36.9	19800
	honeybee	2014	2014-02-10	15:00:00	24	52	19.3	34.1	16510
	honeybee	2014	2014-02-10	15:30:00	10	28	18.1	33.3	11200
	honeybee	2014	2014-02-10	16:00:00	8	13	18.3	28.3	8470
	honeybee	2014	2014-02-11	09:30:00	3	11	11	58.3	8970
	honeybee	2014	2014-02-11	10:00:00	19	32	15.1	37	12380
	honeybee	2014	2014-02-11	10:30:00	29	62	18.2	33.5	11300
	honeybee	2014	2014-02-11	11:00:00	49	88	21.3	28.4	13910
	honeybee	2014	2014-02-11	11:30:00	51	105	23.3	25.2	17800
	honeybee	2014	2014-02-11	12:00:00	37	139	25.7	24.1	20700
	honeybee	2014	2014-02-11	12:30:00	38	141	25.7	23.9	22300
	honeybee	2014	2014-02-11	13:00:00	31	79	25.3	24.6	24500
	honeybee	2014	2014-02-11	13:30:00	27	69	24.5	24.4	12400
	honeybee	2014	2014-02-11	14:00:00	21	59	23.3	24.2	21300
	honeybee	2014	2014-02-11	14:30:00	19	49	21.7	23.9	15400
	honeybee	2014	2014-02-11	15:00:00	13	41	19	23.6	11360
	honeybee	2014	2014-02-11	15:30:00	14	37	18.2	23.5	8210
	honeybee	2014	2014-02-11	16:00:00	9	29	25.1	24.7	5320
	honeybee	2014	2014-02-16	09:30:00	10	39	12.4	71.4	6980
	honeybee	2014	2014-02-16	10:00:00	39	76	13	59.7	11300
	honeybee	2014	2014-02-16	10:30:00	47	49	17.9	51.2	18900
	honeybee	2014	2014-02-16	11:00:00	54	77	20.6	42.4	23600
	honeybee	2014	2014-02-16	11:30:00	58	89	22.1	37.1	26800
	honeybee	2014	2014-02-16	12:00:00	47	95	22.5	29.9	29700
	honeybee	2014	2014-02-16	12:30:00	36	144	24.1	27.3	30200
	honeybee	2014	2014-02-16	13:00:00	38	98	25.5	25.1	31200
	honeybee	2014	2014-02-16	13:30:00	31	86	25.1	24	29700
	honeybee	2014	2014-02-16	14:00:00	28	51	24.1	23.8	21500
	honeybee	2014	2014-02-16	14:30:00	32	66	23.9	23.5	17900
	honeybee	2014	2014-02-16	15:00:00	26	44	21	23.5	12520
	honeybee	2014	2014-02-16	15:30:00	18	40	19	24.5	11300
	honeybee	2014	2014-02-16	16:00:00	11	27	18.5	28.7	6920
	honeybee	2014	2014-02-19	09:30:00	16	39	12.1	70.3	10400
	honeybee	2014	2014-02-19	10:00:00	29	65	17.1	60.4	13500
	honeybee	2014	2014-02-19	10:30:00	37	39	22.1	48.9	19800
	honeybee	2014	2014-02-19	11:00:00	49	69	25.3	34.7	25900
	honeybee	2014	2014-02-19	11:30:00	53	75	26.3	26.7	17600
	honeybee	2014	2014-02-19	12:00:00	42	97	26.9	24	29300
	honeybee	2014	2014-02-19	12:30:00	39	103	27.3	24.1	29800
	honeybee	2014	2014-02-19	13:00:00	41	89	25.3	24.6	32600
	honeybee	2014	2014-02-19	13:30:00	37	99	28.2	25.4	28900
	honeybee	2014	2014-02-19	14:00:00	29	54	27.8	25.2	25700
	honeybee	2014	2014-02-19	14:30:00	28	60	25.7	24.7	23200
	honeybee	2014	2014-02-19	15:00:00	24	57	24.5	24.4	22100
	honeybee	2014	2014-02-19	15:30:00	15	35	21.3	23.9	16900
	honeybee	2014	2014-02-19	16:00:00	9	25	19.4	23.6	11300
