# Supplementary material for: Pollen Release Dynamics and Daily Patterns of Pollen-Collecting Activity of Honeybee Apis mellifera and Bumblebee Bombus lantschouensis in Solar Greenhouse
Source: Insects. 2019 Jul 22;10(7):216. doi: 10.3390/insects10070216 (PMC6681390; doi:10.3390/insects10070216)
Supplement: Supplementary file 1 [file insects-10-00216-s001.zip › raw data/pollen removal by bees.xlsx]

## Sheet: Sheet1
treatment	time after anther dehiscence
honeybee	1h	757
honeybee	1h	528
honeybee	1h	530
honeybee	1h	455
honeybee	1h	404
honeybee	1h	353
honeybee	1h	724
honeybee	1h	879
honeybee	1h	1258
honeybee	1h	1203
bumblebee	1h	1230
bumblebee	1h	342
bumblebee	1h	376
bumblebee	1h	421
bumblebee	1h	271
bumblebee	1h	1108
bumblebee	1h	579
bumblebee	1h	698
bumblebee	1h	512
bumblebee	1h	1098
ck	1h	1144
ck	1h	682
ck	1h	975
ck	1h	1154
ck	1h	987
ck	1h	954
ck	1h	1039
ck	1h	757
ck	1h	806
ck	1h	923
honeybee	2h	337
honeybee	2h	218
honeybee	2h	392
honeybee	2h	232
honeybee	2h	583
honeybee	2h	143
honeybee	2h	277
honeybee	2h	163
honeybee	2h	559
honeybee	2h	814
bumblebee	2h	139
bumblebee	2h	198
bumblebee	2h	211
bumblebee	2h	205
bumblebee	2h	671
bumblebee	2h	980
bumblebee	2h	109
bumblebee	2h	132
bumblebee	2h	786
bumblebee	2h	241
ck	2h	934
ck	2h	1004
ck	2h	928
ck	2h	972
ck	2h	1077
ck	2h	665
ck	2h	939
ck	2h	901
ck	2h	1034
ck	2h	948
honeybee	3h	404
honeybee	3h	186
honeybee	3h	211
honeybee	3h	161
honeybee	3h	409
honeybee	3h	90
honeybee	3h	350
honeybee	3h	148
honeybee	3h	409
honeybee	3h	203
bumblebee	3h	103
bumblebee	3h	79
bumblebee	3h	104
bumblebee	3h	112
bumblebee	3h	151
bumblebee	3h	367
bumblebee	3h	331
bumblebee	3h	487
bumblebee	3h	443
bumblebee	3h	271
ck	3h	776
ck	3h	1199
ck	3h	1039
ck	3h	780
ck	3h	1332
ck	3h	599
ck	3h	508
ck	3h	1202
ck	3h	746
ck	3h	956
honeybee	24h	96
honeybee	24h	118
honeybee	24h	205
honeybee	24h	189
honeybee	24h	91
honeybee	24h	213
honeybee	24h	227
honeybee	24h	167
honeybee	24h	601
honeybee	24h	291
bumblebee	24h	118
bumblebee	24h	554
bumblebee	24h	165
bumblebee	24h	213
bumblebee	24h	189
bumblebee	24h	127
bumblebee	24h	162
bumblebee	24h	139
bumblebee	24h	172
bumblebee	24h	191
ck	24h	1008
ck	24h	441
ck	24h	846
ck	24h	731
ck	24h	1261
ck	24h	981
ck	24h	925
ck	24h	673
ck	24h	835
ck	24h	1132
