# Supplementary material for: Pollen Release Dynamics and Daily Patterns of Pollen-Collecting Activity of Honeybee Apis mellifera and Bumblebee Bombus lantschouensis in Solar Greenhouse
Source: Insects. 2019 Jul 22;10(7):216. doi: 10.3390/insects10070216 (PMC6681390; doi:10.3390/insects10070216)
Supplement: Supplementary file 1 [file insects-10-00216-s001.zip › raw data/pollen viability carried by bees.xlsx]

## Sheet: Sheet1
		pollen viability %
honeybee	09:30:00	27.5362
honeybee	09:30:00	34.5324
honeybee	09:30:00	28.8089
honeybee	09:30:00	29.5285
honeybee	09:30:00	32.5581
honeybee	09:30:00	35
honeybee	09:30:00	30.6202
honeybee	09:30:00	32.8358
honeybee	09:30:00	26.2032
honeybee	09:30:00	25.9259
honeybee	09:30:00	26.6968
honeybee	09:30:00	30.2682
honeybee	10:00:00	32.8413
honeybee	10:00:00	29.3706
honeybee	10:00:00	31.7784
honeybee	10:00:00	29.0557
honeybee	10:00:00	32.9298
honeybee	10:00:00	34.434
honeybee	10:00:00	43.4659
honeybee	10:00:00	42.0601
honeybee	10:00:00	25.7525
honeybee	10:00:00	34.8018
honeybee	10:00:00	36.9906
honeybee	10:00:00	41
honeybee	10:00:00	42.1538
honeybee	10:30:00	38.806
honeybee	10:30:00	39.1608
honeybee	10:30:00	34.4948
honeybee	10:30:00	36.7647
honeybee	10:30:00	41.1043
honeybee	10:30:00	29.7872
honeybee	10:30:00	50.8306
honeybee	10:30:00	37.2
honeybee	10:30:00	49.3789
honeybee	10:30:00	42.9204
honeybee	10:30:00	37.1571
honeybee	10:30:00	38.558
honeybee	10:30:00	45.2055
honeybee	10:30:00	53.1863
honeybee	10:30:00	34.0909
honeybee	10:30:00	52.8736
honeybee	10:30:00	36.4261
honeybee	10:30:00	43.9024
honeybee	10:30:00	27.9412
honeybee	10:30:00	36.1905
honeybee	11:00:00	35.6863
honeybee	11:00:00	31.6081
honeybee	11:00:00	51.7483
honeybee	11:00:00	48.1959
honeybee	11:00:00	40.9091
honeybee	11:00:00	42.4149
honeybee	11:30:00	51.7241
honeybee	11:30:00	55.6604
honeybee	11:30:00	39.039
honeybee	11:30:00	44.2748
honeybee	11:30:00	41.5771
honeybee	11:30:00	34.0611
honeybee	11:30:00	58.6614
honeybee	11:30:00	49.8208
honeybee	11:30:00	55.5921
honeybee	11:30:00	36.478
honeybee	11:30:00	29.3333
honeybee	11:30:00	43.2927
honeybee	12:00:00	50.7246
honeybee	12:00:00	47.4138
honeybee	12:00:00	38.4615
honeybee	12:00:00	48.6667
honeybee	12:00:00	40.636
honeybee	12:00:00	45.8498
honeybee	12:00:00	51.7361
honeybee	12:00:00	50.7752
honeybee	12:00:00	45.6204
honeybee	12:00:00	49.2248
honeybee	12:30:00	53.0026
honeybee	12:30:00	48.0892
honeybee	12:30:00	40.9091
honeybee	12:30:00	42.4149
honeybee	12:30:00	49.2
honeybee	12:30:00	55.7312
honeybee	13:00:00	43.1227
honeybee	13:00:00	37.3206
honeybee	13:00:00	30.495
honeybee	13:00:00	46.8647
honeybee	13:00:00	63.4454
honeybee	13:00:00	58.4416
honeybee	13:00:00	65
honeybee	13:00:00	53.4188
honeybee	13:00:00	49.3151
honeybee	13:30:00	49.4565
honeybee	13:30:00	53.9683
honeybee	13:30:00	56.3725
honeybee	13:30:00	62.7451
honeybee	13:30:00	49.7959
honeybee	13:30:00	61.4213
honeybee	13:30:00	52.8736
honeybee	13:30:00	58.1522
honeybee	13:30:00	55.0725
honeybee	13:30:00	39.823
honeybee	13:30:00	43.1694
honeybee	13:30:00	39.7101
honeybee	14:00:00	63.0952
honeybee	14:00:00	84
honeybee	14:00:00	63.7584
honeybee	14:00:00	67.2
honeybee	14:00:00	47.6636
honeybee	14:00:00	59.5745
honeybee	14:00:00	42.2535
honeybee	14:00:00	36.6197
honeybee	14:30:00	54.0984
honeybee	14:30:00	55.5556
honeybee	14:30:00	54.0107
honeybee	14:30:00	59.3668
honeybee	14:30:00	52.7273
honeybee	14:30:00	52.1186
honeybee	14:30:00	57.7922
honeybee	14:30:00	47.2477
honeybee	15:00:00	44.9275
honeybee	15:00:00	54.661
honeybee	15:00:00	55.5921
honeybee	15:00:00	36.478
honeybee	15:00:00	39.039
honeybee	15:00:00	44.2748
bumblebee	09:30:00	25.1462
bumblebee	09:30:00	18.3036
bumblebee	09:30:00	8.74636
bumblebee	09:30:00	14.1732
bumblebee	09:30:00	12.8319
bumblebee	09:30:00	28.4211
bumblebee	09:30:00	13.2791
bumblebee	09:30:00	12.2642
bumblebee	10:00:00	17.1429
bumblebee	10:00:00	19.337
bumblebee	10:00:00	21.4286
bumblebee	10:00:00	22.0065
bumblebee	10:00:00	15.8974
bumblebee	10:00:00	18.323
bumblebee	10:00:00	20
bumblebee	10:00:00	19.3396
bumblebee	10:00:00	16.1644
bumblebee	10:00:00	10.9375
bumblebee	10:30:00	40.458
bumblebee	10:30:00	33.7209
bumblebee	10:30:00	37.7358
bumblebee	10:30:00	28.5714
bumblebee	10:30:00	28.863
bumblebee	10:30:00	23.1293
bumblebee	10:30:00	26.4706
bumblebee	10:30:00	23.8671
bumblebee	10:30:00	15.3179
bumblebee	10:30:00	26.4605
bumblebee	10:30:00	28.9683
bumblebee	10:30:00	28.6957
bumblebee	10:30:00	25.7261
bumblebee	10:30:00	21.9269
bumblebee	10:30:00	23.6842
bumblebee	10:30:00	24.9097
bumblebee	10:30:00	13.6598
bumblebee	11:00:00	25.9109
bumblebee	11:00:00	28.0303
bumblebee	11:00:00	24.8588
bumblebee	11:00:00	35.9551
bumblebee	11:00:00	19.4139
bumblebee	11:00:00	27.9863
bumblebee	11:00:00	43.6123
bumblebee	11:00:00	50.8065
bumblebee	11:00:00	28.0702
bumblebee	11:00:00	28.4345
bumblebee	11:00:00	28.2927
bumblebee	11:00:00	32.7354
bumblebee	11:00:00	17.6166
bumblebee	11:00:00	20.4142
bumblebee	11:30:00	21.6216
bumblebee	11:30:00	37.619
bumblebee	11:30:00	38.1877
bumblebee	11:30:00	31.2081
bumblebee	11:30:00	34.8039
bumblebee	11:30:00	24.7423
bumblebee	11:30:00	23.1481
bumblebee	11:30:00	46.0396
bumblebee	12:00:00	29.8462
bumblebee	12:00:00	32.9815
bumblebee	12:00:00	39.5652
bumblebee	12:00:00	38.4977
bumblebee	12:00:00	40.107
bumblebee	12:00:00	35.4015
bumblebee	12:00:00	38.764
bumblebee	12:00:00	39.5664
bumblebee	12:30:00	47.619
bumblebee	12:30:00	35.1485
bumblebee	12:30:00	34.7656
bumblebee	12:30:00	33.6898
bumblebee	12:30:00	44.9198
bumblebee	12:30:00	52.6531
bumblebee	13:00:00	52.4444
bumblebee	13:00:00	41.7073
bumblebee	13:00:00	48.495
bumblebee	13:00:00	44.9848
bumblebee	13:00:00	56.1462
bumblebee	13:00:00	53.7162
bumblebee	13:00:00	54.1935
bumblebee	13:00:00	41.7476
bumblebee	13:00:00	29.805
bumblebee	13:00:00	31.2081
bumblebee	13:00:00	44.2136
bumblebee	13:30:00	53.9249
bumblebee	13:30:00	47.5836
bumblebee	13:30:00	52.6667
bumblebee	13:30:00	52.1739
bumblebee	13:30:00	46.7456
bumblebee	13:30:00	50.5576
bumblebee	13:30:00	49.1694
bumblebee	13:30:00	48.125
bumblebee	13:30:00	56.5
bumblebee	13:30:00	59.6226
bumblebee	14:00:00	49.5327
bumblebee	14:00:00	48.6631
bumblebee	14:00:00	47.2325
bumblebee	14:00:00	51.2438
bumblebee	14:00:00	65.8863
bumblebee	14:00:00	53.2468
bumblebee	14:00:00	56.2738
bumblebee	14:00:00	55.8704
bumblebee	14:30:00	48.9796
bumblebee	14:30:00	61.5385
bumblebee	14:30:00	37.3596
bumblebee	14:30:00	48.0851
bumblebee	14:30:00	32.9016
bumblebee	14:30:00	53.0864
bumblebee	15:00:00	29.3286
bumblebee	15:00:00	42.6316
bumblebee	15:00:00	50.5682
bumblebee	15:00:00	52.3404
bumblebee	15:00:00	58.1731
bumblebee	15:00:00	58.5
