# Supplementary material for: Pollen Release Dynamics and Daily Patterns of Pollen-Collecting Activity of Honeybee Apis mellifera and Bumblebee Bombus lantschouensis in Solar Greenhouse
Source: Insects. 2019 Jul 22;10(7):216. doi: 10.3390/insects10070216 (PMC6681390; doi:10.3390/insects10070216)
Supplement: Supplementary file 1 [file insects-10-00216-s001.zip › raw data/pollen viability in anther.xlsx]

## Sheet: Sheet1
	pollen viability %
0h	52.381
0h	51.9231
0h	58.8235
0h	50
0h	64.1975
0h	61.0169
0h	48.3051
0h	54.2373
0h	56.6667
0h	47.0588
0h	50.7463
0h	50
0h	39.5349
0h	45.8333
0h	57.6923
0h	68.5185
0h	64.4444
0h	49.3333
0h	58.8235
0h	61.7647
0h	65.4545
0h	57.1429
0h	56.6667
0h	65.0794
0h	44.4444
0h	68.1818
0h	66.6667
0h	69.2308
0h	75
0h	70
0h	71.875
0h	56.7568
0h	45.9459
0h	61.2903
0h	41.6667
0h	38.2353
0h	40
0h	48.7805
0h	30.3571
0h	81.8182
0h	68.1818
0h	58.8235
0h	100
0h	75
0h	71.4286
0h	39.1304
0h	71.7391
1h	68.4211
1h	53.8462
1h	46.7532
1h	60
1h	59.6774
1h	55.4054
1h	65.9574
1h	62.5
1h	67.4419
1h	62.6866
1h	57.1429
1h	57.5758
1h	50.8772
1h	52.8302
1h	57.8125
1h	57.8125
1h	51.5152
1h	53.9683
1h	81.4815
1h	88
1h	0
1h	73.6842
1h	0
1h	64.7059
1h	46.6667
1h	41.6667
1h	50
1h	42.8571
1h	68.75
1h	7.69231
1h	0
1h	0
1h	57.6923
1h	40
1h	53.5714
1h	61.1111
1h	44
1h	54.5455
1h	45.7143
1h	52.9412
1h	51.8519
1h	56.4516
1h	73.6842
1h	0
1h	46.1538
1h	47.8261
1h	55.8824
1h	54.717
1h	47.619
1h	69.5652
1h	66.6667
2h	50
2h	57.4074
2h	31.25
2h	10.4167
2h	32.3529
2h	52.6316
2h	52.9412
2h	51.5152
2h	37.5
2h	26.3158
2h	57.1429
2h	34.6154
2h	45.8333
2h	88.8889
2h	68.5714
2h	63.0435
2h	55.2632
2h	69.5652
2h	56.0976
2h	44.1176
2h	54.5455
2h	55.2632
2h	75.8621
2h	59.0909
2h	62.8571
2h	54.5455
2h	47.8261
2h	63.1579
2h	28.5714
2h	48.5714
2h	50
2h	71.875
2h	51.8519
2h	0
2h	39.1304
2h	44
2h	56.8182
2h	50
2h	53.3333
2h	57.6923
2h	62.5
2h	65.7143
2h	39.2857
2h	37.037
2h	69.7674
2h	72.7273
2h	66.6667
2h	44.4444
2h	66.6667
2h	52.6316
2h	30
2h	65.2174
3h	70.7317
3h	62.1622
3h	76.1905
3h	51.3514
3h	40.7407
3h	62.5
3h	48.2759
3h	39.1304
3h	56.8182
3h	50
3h	57.1429
3h	55.8824
3h	61.9048
3h	50
3h	51.7241
3h	35.7143
3h	23.8095
3h	0
3h	27.7778
3h	0
3h	25
3h	0
3h	30
3h	33.3333
3h	0
3h	28.5714
3h	50
3h	57.1429
3h	41.6667
3h	9.09091
3h	23.8095
3h	0
3h	12.5
3h	18.1818
3h	6.25
3h	0
3h	0
3h	0
3h	0
3h	0
3h	62.5
3h	33.3333
3h	50
3h	57.1429
3h	50
3h	48.1481
3h	67.4419
3h	62.963
3h	46.6667
3h	50
3h	55.814
3h	67.1233
3h	51.1628
3h	48.3871
3h	56
3h	63.1579
3h	61.2903
3h	60.6061
3h	66.6667
3h	35.7143
